# Supplementary material for: A self-assembled protein β-helix as a self-contained biofunctional motif
Source: Nat Commun. 2025 May 15;16:4535. doi: 10.1038/s41467-025-59873-1 (PMC12081914; doi:10.1038/s41467-025-59873-1)
Supplement: Supplementary file 7 — Source Data [file 41467_2025_59873_MOESM7_ESM.xlsx]

## Sheet: Figure 4
Figure 4c									Figure 4d
	HeLa proliferation %			HDF proliferation %						SaBeH	24h	48h	72h		SaBeH	24h	48h	72h
	24 h	48 h	72 h	24 h	48 h	72 h				Average HDF count per image area	32	34	24.6		Average HeLa count per image area	67.6	71.6	67.3
	59	75	89	49	69	71				s.d.	7.8	12.5	6.6		s.d.	13.4	13.6	28.7
	42	53	64	56	84	81
	55	74	76	45	81	76				NCTI	24h	48h	72h		NCTI	24h	48h	72h
	65	82	96	49	68	70				Average HDF count per image area	19.67	18	18.67		Average HeLa count per image area	110.3	121.6	130
	47	57	68	59	88	83				s.d.	10	2.8	4.7		s.d.	1.5	15	13.4
	62	82	83	48	84	77
	55	70.5	79.33	51	79	76.33	average
	8.93	12.53	12.32	5.33	8.44	5.2	s.d.

## Sheet: Figure 5
Figure 5b
		Mean fluorescence siRNA				Mean fluorescence DNA				Median fluorescence siRNA				Median fluorescence DNA
		CR2	CR4	LF		CR2	CR4	LF		CR2	CR4	LF		CR2	CR4	LF
		541788	966463	329451		925174	787687	57329.7		459462	838368	131615		761124	702849	40355.7
		675128	1.15525e+06	319391		918419	802857	65480.2		597769	1.0352e+06	139139		749380	706477	46668.7
		635446	817570	352571		989580	685481	62989.9		575775	750087	135617		838388	607256	46127.4
	Average	617454	979762	333804		944391	758675	61933.3		544335	874552	135457		782964	672194	44383.9
	s.d.	68467	169233	17012.9		39280.5	63839.8	4176.7		74320.5	145961	3764.5		48356.5	56267	3499
Figure 5f						Figure 5g	E. coli 15 min			E. coli 60 min				S. aureus 15 min			S. aureus 60 min
	SaBeH treated	live mean	s.d.				SaBeH	Polymixin B	Ethanol	SaBeH	Polymixin B	Ethanol		SaBeH	Polymixin B	Ethanol	SaBeH	Polymixin B	Ethanol
	S. aureus	-0.87	0.43				82.52	88.54	95.71	83.13	95.2	94.43		93.08	90.48	93.69	94.29	94.37	92.1
							78.22	88.14	96.01	82.87	95.44	93.25		92.85	91.88	94.92	94.36	94.23	94.53
	E. coli	-0.4	0.19				77.37	87.57	95.77	82.14	95.28	94.06		93.14	89.14	95.02	94.33	94.25	94.78
						average	79.37	88.0833	95.83	82.7133	95.3067	93.9133		93.0233	90.5	94.5433	94.3267	94.2833	93.8033
						s.d.	2.76	0.49	0.16	0.51	0.12	0.6		0.15	1.37	0.74	0.035	0.075	1.48

## Sheet: Figure S5
pairs	distance (nm) for 100 ns	distance (nm) for 200 ns	s.d. for 100 ns	s.d. for 200 ns
a
K3-K3'	5.1	5.1	0.5	0.4
G5-G5'	4.8	4.8	0.2	0.2
W9-W9'	4.8	4.8	0.1	0.2
G11-G11'	4.8	4.8	0.1	0.1
K15-K15'	4.9	5.1	0.1	0.5
b
P1-N17	11.9	10.8	2.7	1.7
K3-K15	15.4	14.8	0.7	0.6
G5-G11	15.2	15.3	0.2	0.2
N7-N13	18.9	18.8	0.2	0.1

## Sheet: Figure S8
Figure S8b						Figure S8g
	TEM						TEM
	Mean diameter		3.7	nm			mean diameter		3.7
	Standard deviation		0.84	nm			standard deviation		0.84
	Bin start		0
	Bin end		7.5				mean length		59.77
	Bin size		0.5				standard deviation		22.34
	Fit		normal distribution
							AFM
	Data	Bin centre	relative frequency				mean diameter		3.44
	Bin 1	1.75	0.01				standard deviation		0.47
	Bin 2	2.25	0.03
	Bin 3	2.75	0.15				mean length		64.18
	Bin 4	3.25	0.16				standard deviation		28.88
	Bin 5	3.75	0.24
	Bin 6	4.25	0.21
	Bin 7	4.75	0.12
	Bin 8	5.25	0.05
	Bin 9	5.75	0.03

## Sheet: Figure S11 
Figure S11a								Figure S11b					Figure S11c
	HeLa viability %			HDF viability %					MTT concentration (μM)	mean	s.d.			HDF 24 h			HDF 72 h
	24 h	48 h	72 h	24 h	48 h	72 h			1.2	0.161	0.0221133			SaBeH	2D control	NCTI	SaBeH	2D control	NCTI
	88.2075	71.2721	156.728	139.276	131.525	109.79			12	0.141667	0.0184481			9.4	5.37	5.3	5.4	9.16	32.9
	29.4811	80.3707	151.187	91.2145	164.746	109.79			1200	0.2285	0.0304056			14.6	5.5	8.4	3.4	10.94	15.6
	162.5	125.358	106.604	143.088	104.407	109.091								9.6	8.36	8.7	4.8	6.94	31.8
	138.849	87.8049	132.076	172.811	110.649	100.593
	141.007	100	106.604	132.719	174.545	100.593								HeLa 24 h			HeLa 72 h
						131.751								SaBeH	2D control	NCTI	SaBeH	2D control	NCTI
														20.45	13.8	3.2	21.19	11.3	9.5
														19.22	10	4.1	22.02	12.6	16.1
														16.42	9.4	3.4	2.05	10	18.5
Figure S11f
HeLa median fluorescence (arb. units x 10⁵)
24 h	72 h	168 h						Figure S11d
9.4	8.8	5.9						HeLa			HDF
9	10.3	3.6						24 h	48 h	72 h	24 h	48 h	72 h
9.7	10.5	3.3						95	97	95	97	93	96
								86	97	96	98	93	95
HDF median fluorescence (arb.units x 10⁵)								72	97	95	53	89	87
24 h	72 h	168 h
21.9	20.1	5.8
26.4	20.1	5.9
24.3	19.9	6.1

## Sheet: Figure S12
Figure S12c
	SaBeH	24h	48h	72h
	average perimeter	73.03	77.48	96.98
	standard deviation	19.67	23.18	33.61
Figure S12b
	average circularity	0.89	0.88	0.87
	standard deviation	0.09	0.08	0.07
Figure S12c
	NCTI	24h	48h	72h
	average perimeter	61.79	66.58	70.19
	standard deviation	8.97	21.34	28.06
Figure S12b
	average circularity	0.96	0.93	0.92
	standard deviation	0.06	0.08	0.07

## Sheet: Figure S13
Figure S13b			Figure S13g			Figure S13f			Figure S13e							Figure S13d
displacement per cell (µm)			velocity (nm/min)			persistence			5.5h			10.5h					track coordinates 5.5h			track coordinates 10.5h
5.5h	10.5h		5.5h	10.5h		5.5h	10.5h		time interval (h)	MSD (µm²)	SEM	time interval (h)	MSD (µm²)	SEM			x	y		x	y
64.5155	56.9255		102.406	94.8758		0.08229	0.15635		1	1.48362	0.198461	1	2.69551	0.593913		cell1	0	0	cell1	0	0
40.2089	36.6298		121.845	62.1677		0.11767	0.78357		2	2.349	0.278451	2	6.17298	1.54901			-8.97591	3.65686		-0.082712	-4.88014
77.8801	33.1821		236	55.3036		0.39245	0.37535		3	3.20056	0.404222	3	9.95801	2.79488			6.16612	-1.949		2.91069	-6.94436
40.8924	33.2152		123.916	55.3588		0.1179	0.19289		4	4.95603	0.591715	4	15.0158	4.48305			-8.53057	1.39853		0.636272	-7.2626
31.9219	62.6751		96.7331	104.458		0.14203	0.52312		5	6.94399	0.860836	5	22.3265	7.19322			-7.76826	4.56966		0.756804	-8.87211
25.1691	35.4422		76.27	59.0703		0.08456	0.17134		6	10.0085	1.28737	6	34.1729	12.0956			1.71139	9.78666		3.9437	-13.1263
46.4388	40.8484		140.724	68.0807		0.46272	0.14869		7	14.3879	1.89998	7	54.115	21.0516			5.66948	-0.452253		1.68432	-9.6198
46.7881	18.6883		141.782	31.1472		0.1234	0.16864		8	21.9663	3.36749	8	81.7727	31.5623			7.78963	-1.67102		-8.20741	1.82256
19.6926	13.9087		59.6747	23.1811		0.29438	0.10572		9	39.7812	5.96163	9	122.584	46.0279			7.07956	-0.274018		-13.9668	-7.01888
62.4174	28.381		189.144	47.3016		0.07583	0.22535		10	48.021	6.92259	10	272.475	119.397			2.70702	-0.182811		-10.7558	-3.86373
25.6828	20.086		77.8268	33.4766		0.26009	0.19692		11	98.9563	20.2034						4.5335	-0.483899		-8.88064	0.589895
34.1208	16.5966		103.396	27.661		0.1221	0.66637										-3.97632	-3.51767	cell2	0	0
46.8508	56.0288		141.972	98.0063		0.15295	0.32451									cell2	0	0		-2.48248	4.27539
25.9953	25.2893		78.7738	42.1489		0.1886	0.02195										-4.6631	2.42315		-5.64882	8.28517
24.3242	28.5664		73.7096	47.6107		0.31354	0.52695										-4.30956	3.39702		-6.02299	9.72109
32.817	45.6426		99.4456	76.071		0.27163	0.52019										-4.39009	7.73091		-7.2588	11.5313
39.1449	76.4382		118.621	127.397		0.14658	0.60178										-6.05969	3.72735		-6.30202	11.3403
39.788	28.0119		120.57	46.6865		0.26975	0.10895										-4.53045	3.48622		-6.63408	8.08935
55.9517	41.6758		143.466	69.4596		0.43977	0.30444										-5.21653	7.46103		-5.80965	6.85375
45.2839	33.8707		137.224	59.0846		0.10731	0.30482										-9.59312	3.62341		-12.9987	11.2013
58.487	74.4588		177.233	124.098		0.1974	0.28601										-10.2119	3.95501		-11.9785	8.03984
41.1834	9.07386		124.798	15.1231		0.23193	0.61979										-10.8512	3.91378		-10.1611	7.20242
33.2291			100.694			0.14323											-10.625	3.89487	cell3	0	0
34.0701			103.243			0.29949											-1.62068	-4.44497		-5.22695	1.42586
21.9644			66.5589			0.20996										cell3	0	0		-6.3262	1.47143
45.7577			138.66			0.19556											1.82095	-3.40579		-9.48439	1.5939
54.3225			129.339			0.3134											-0.996184	-12.1493		-9.50212	0.898003
22.1664			67.1708			0.20205											-0.654756	-15.4041		-9.08616	0.964312
24.7246			74.923			0.25731											3.41184	-1.29077		-8.5544	0.790848
45.7874			109.018			0.15522											-0.677064	-10.4699		-6.84569	0.760516
27.6163			83.6858			0.19557											-0.497713	-14.1228		-10.3746	-7.5823
15.3544			46.5286			0.32568											0.462006	-22.8222		-4.98414	-4.87497
32.002			104.916			0.36329											0.999889	-29.2214		-6.40674	-0.0187602
15.2285			46.1469			0.30062											0.172203	-29.1488	cell4	0	0
35.0159			106.109			0.18105											-0.298579	-24.86		2.38677	-2.45287
24.2223			74.2705			0.65835											-12.8163	-27.7473		6.75745	-3.93399
31.8623			96.5524			0.18795										cell4	0	0		11.0736	-10.026
58.8668			178.384			0.39406											-3.9202	-0.221986		11.0893	-12.3384
41.6292			126.149			0.22531											-4.16879	-4.13945		14.3294	-12.3809
43.1067			130.626			0.42452											-4.46518	-6.80567		19.0556	-15.4125
33.5129			101.554			0.16317											-4.16759	-1.39246		19.001	-31.1824
43.0754			130.532			0.29095											-3.97495	-5.40771		10.7938	-26.9014
35.7877			108.448			0.30825											-4.06	-8.79402		6.04844	-28.4627
43.8285			132.814			0.08333											-8.33706	-7.76789		11.6112	-30.6617
29.06			88.0605			0.18959											-9.49215	-8.8684	cell5	0	0
34.5135			104.586			0.07881											-9.74138	-7.72375		0.179769	0.870548
29.1403			88.304			0.2289											-10.2393	-8.99583		-1.38808	3.30265
67.6962			205.14			0.06968											-2.81237	-3.9161		-2.12909	5.00263
22.2667			67.4747			0.25644										cell5	0	0		-5.00124	8.31858
52.4777			134.558			0.08951											-3.67432	2.44156		-5.34655	7.51053
50.4678			129.405			0.17957											-3.54136	2.03485		-5.73443	7.65209
41.1276			124.629			0.54622											-3.70421	1.97744		-11.3509	3.59618
27.8884			84.5104			0.27954											-4.19159	0.852023		-8.47848	9.9209
30.553			92.5849			0.01713											-2.98203	0.616785		-9.99922	10.211
67.4461			149.88			0.16989											-1.34799	-1.31078		-2.72886	5.42516
28.4812			86.3066			0.31615											-6.96324	-0.805512	cell6	0	0
36.0754			109.319			0.58921											-9.10832	0.867784		0.142847	1.76566
52.1795			158.12			0.1063											-8.34455	-0.696821		-0.351447	1.95567
31.0433			94.0705			0.17693											-9.25957	-1.15391		2.7527	3.84776
27.104			82.1333			0.18798											1.03873	-4.41329		3.4068	3.85032
13.7978			41.8116			0.4055										cell6	0	0		3.9052	4.24721
38.1388			115.572			0.15155											-2.43275	-1.07488		4.53397	3.64851
33.5614			101.701			0.03459											-2.86925	-0.2359		3.81127	6.02976
16.6921			50.5822			0.15142											-0.902774	1.51879		-5.63463	15.1417
13.9597			42.3021			0.29147											-2.47398	-2.06788		-7.47099	15.7681
29.4738			89.3144			0.25194											-1.94221	-1.03969		3.33331	5.07745
27.0407			81.9416			0.28961											0.2977	0.0786717	cell7	0	0
30.8185			93.3893			0.14861											-3.84626	-3.47773		-2.47679	2.53283
41.0066			124.262			0.184											-4.61748	-3.29142		-3.00559	2.00558
26.3056			79.7139			0.234											-4.66353	-3.13436		-2.34777	1.403
41.3331			125.252			0.1201											-5.4291	-2.64174		-1.75273	3.25925
																	-1.60214	-1.40093		-1.6806	2.3259
																cell7	0	0		-1.14211	2.07202
																	6.65449	-0.0916636		-2.34915	2.40577
																	8.19153	-1.53878		1.64239	0.571083
																	8.46665	-1.10191		-0.280986	0.993474
																	5.62977	-0.371279		-2.51719	1.89653
																	9.98542	-2.60948	cell8	0	0
																	14.6035	-6.63712		0.153997	-1.42018
																	18.6404	-6.34088		-0.721041	-1.54328
																	14.0055	-2.43884		-0.87263	-2.80479
																	12.2915	-1.19625		-0.534314	-1.1512
																	13.5384	0.867792		-0.128616	-1.25309
																	20.7913	5.42747		-0.44147	-2.85009
																cell8	0	0		-0.656092	-1.38682
																	2.4239	-3.28102		0.358232	0.619242
																	-2.22893	-2.11682		0.321566	-1.62415
																	-5.56845	-8.7817		-0.273886	-1.44471
																	2.48944	-4.52657	cell9	0	0
																	-1.6313	-2.88995		-2.73529	-1.86743
																	-4.92445	-9.73447		-2.51766	-1.04047
																	-1.75177	-4.21148		-5.97423	-1.26927
																	-1.67375	-4.70279		-6.40343	-2.06985
																	-1.48731	-4.55065		-6.14557	-1.67141
																	-1.37365	-4.3533		-6.96812	-1.02329
																	-3.3195	-4.72395		-6.44884	-1.09493
																cell9	0	0		-10.6988	-7.99072
																	-0.0227727	0.62195		-5.1891	-6.41669
																	0.886888	0.0738856		-5.88147	-2.51268
																	0.770433	1.71091	cell10	0	0
																	0.97873	1.71556		-1.10406	0.681284
																	1.60164	1.66706		-1.90549	0.862201
																	0.703545	2.89365		-2.77385	1.76564
																	2.19276	3.68732		-1.1687	1.12778
																	2.34078	4.96182		-0.552566	1.40898
																	1.40448	3.05133		-0.665553	1.20262
																	1.03298	1.61893		-4.70813	-0.537675
																	-5.39776	-2.11424		-7.18665	0.333534
																cell10	0	0		-8.89312	0.74445
																	-2.07063	6.02963		-3.85702	-0.876226
																	0.701296	4.21744	cell11	0	0
																	-1.26502	-2.11707		-1.06104	-1.79867
																	-1.57764	6.01828		-2.33068	-1.13765
																	0.684075	4.54752		-4.69515	0.939797
																	-1.11561	-1.57472		-6.34417	1.56532
																	5.05384	4.51863		-6.21559	1.76572
																	7.27096	5.29031		-6.67911	1.52391
																	7.88628	5.42735		-7.4417	2.03546
																	6.31216	8.01755		-10.9267	-1.20397
																	-4.61673	-1.04416		-11.6923	-1.30596
																cell11	0	0		-10.9042	-1.84728
																	0.0891392	-0.49183	cell12	0	0
																	-3.60461	1.30247		-0.388374	1.36266
																	-3.7448	0.565197		-3.01723	4.44749
																	-0.101318	0.191365		-3.81515	6.50541
																	-3.05804	2.39947		-2.7586	6.44819
																	-4.04817	2.30694		-2.21308	6.93593
																	-1.18258	1.64289		-1.9464	5.84124
																	-0.751137	0.505031		-2.83086	1.10413
																	-0.0909224	1.03574		-2.42863	3.82946
																	-0.201994	0.936033		-4.52035	2.73939
																	-6.39498	-1.9298		-0.542027	0.120303
																cell12	0	0	cell13	0	0
																	1.89904	-0.26802		-3.6481	2.12929
																	3.48404	0.96286		-7.41902	6.14067
																	5.21133	3.88839		-8.79117	7.2955
																	2.59454	-0.850425		-9.25274	8.05115
																	4.30584	-0.0735838		-8.9026	8.15837
																	6.31368	2.54261		-7.59435	8.7204
																	4.94158	-1.73205		-11.9353	7.25683
																	3.38621	-3.69861		-9.10952	3.68247
																	4.53469	-3.69875		-13.4413	5.22122
																	3.19914	-3.74457		-14.0247	5.46805
																	-3.39471	-2.41488	cell14	0	0
																cell13	0	0		0.131953	0.613362
																	3.1142	-0.707876		-2.17399	2.84224
																	4.88136	0.74809		-3.93557	8.55823
																	6.60222	5.30464		-3.4948	8.11705
																	3.80245	-0.952339		-3.57162	7.43767
																	5.49714	-0.10936		-4.30276	8.29654
																	8.0092	3.63362		-6.68929	-3.06371
																	8.76045	0.211636		-17.2831	7.73558
																	9.56784	0.817667		-20.9216	6.89623
																	10.4355	0.668051	cell15	0	0
																	10.4598	1.15397		12.7282	-1.55365
																	-6.27904	-3.45339		19.4869	-0.998679
																cell14	0	0		28.186	-5.06902
																	-4.84926	1.92381		30.8534	-1.09944
																	-3.2118	2.93775		32.1244	-0.682507
																	-5.20777	1.77896		34.585	3.16316
																	-5.00513	1.98432		51.8149	1.2836
																	-3.5695	3.89775		57.3525	0.813742
																	-5.50977	2.37364		45.2657	5.80925
																	-1.20731	0.819153		45.5651	6.30146
																	-1.58534	-0.769397	cell16	0	0
																	-3.2045	-1.07405		2.9866	3.15983
																	-2.85215	-2.64558		0.830983	3.83539
																	-4.57253	-1.76891		1.68286	3.52859
																cell15	0	0		0.74836	4.22274
																	0.670518	-0.59562		0.852589	4.12503
																	-1.37339	0.0453627		1.53223	3.37865
																	-3.04786	-1.45975		1.9271	2.57926
																	1.3625	-1.24443		-2.57668	7.36167
																	-0.652502	-0.776399		-4.48026	8.35064
																	-1.42802	-3.28013		1.77524	2.48249
																	-0.367244	-3.75358	cell17	0	0
																	-1.11449	-3.00543		-5.88362	3.77101
																	-0.231929	-2.35304		-14.3182	9.82442
																	-0.58018	-2.31366		-15.8851	14.1331
																	-6.69792	-3.64719		-16.6297	12.7408
																cell16	0	0		-16.4627	13.2182
																	-0.555091	0.282656		-17.3623	12.8892
																	-3.05757	1.8808		-17.1647	12.3588
																	-4.43352	2.73023		-6.78293	8.10185
																	0.370575	0.717949		-10.3797	9.06904
																	-2.30875	2.42374		-9.80363	8.0544
																	-2.98916	3.37821	cell18	0	0
																	0.191619	4.80144		14.1381	-5.15352
																	0.0687967	4.80684		14.8614	-6.27699
																	1.30184	5.9759		15.5675	-13.6443
																	1.46858	6.12431		13.8371	-9.59459
																	-8.86352	-0.948269		12.0833	-7.75377
																cell17	0	0		19.1516	2.69956
																	-5.50535	1.35192		19.0556	14.2602
																	-5.5493	-0.662065		21.3181	10.6483
																	-7.01692	-2.08366		9.56511	19.5302
																	-5.32225	1.77075		9.65187	18.9833
																	-5.59891	0.11766	cell19	0	0
																	-6.90423	-1.15393		-1.16167	-1.88578
																	-4.62744	-5.78042		-1.6534	-1.53033
																	-6.73111	-10.6164		-2.95591	-1.96415
																	-6.07086	-10.0687		-2.70111	-2.33379
																	-7.98154	-9.68562		-2.04219	-2.54406
																	-5.51622	-1.57943		-1.96685	-2.29725
																cell18	0	0		-3.16768	-3.48323
																	-9.42242	-1.78461		-3.53549	-3.00838
																	-7.85463	-2.56038		-3.81561	-3.20979
																	-10.2396	-6.1207		-3.89894	-4.05299
																	-9.32505	-4.15988
																	-6.76007	-2.8866
																	-9.25131	-6.43612
																	-11.7682	-6.13185
																	-11.1442	-5.98799
																	-12.8421	-5.72059
																	-13.4416	-6.28236
																	-4.95474	-9.52078
																cell19	0	0
																	4.93435	-4.44766
																	7.98979	-3.98747
																	3.81367	-2.51469
																	5.00409	-3.81197
																	4.24869	-0.286509
																	3.93554	-0.318086
																	5.45072	-0.969822
																	5.76162	2.19922
																	8.11556	0.0674904
																	9.85486	-0.223038
																	24.3918	-3.23995
																cell20	0	0
																	3.75824	-3.03679
																	0.59086	-5.31676
																	6.61419	-4.64605
																	3.69451	-2.71115
																	0.636257	-5.1392
																	6.72478	-4.34985
																	4.2118	-4.55594
																	4.61517	-6.93117
																	5.48665	-4.95971
																	4.70782	-4.81014
																	-4.08798	-2.6269
																cell21	0	0
																	1.25046	7.88966
																	-0.476363	4.56711
																	0.766567	0.527638
																	1.04784	6.51614
																	0.797605	5.38078
																	1.76285	0.0946038
																	5.26363	2.21666
																	5.30448	-1.31076
																	8.60381	0.0428451
																	8.13076	0.84551
																	-6.34485	-9.64542
																cell22	0	0
																	5.30545	-0.811542
																	4.95663	0.298961
																	3.73889	1.12905
																	6.43666	-0.953408
																	5.61387	0.563976
																	5.67176	0.447695
																	3.9576	4.08127
																	2.83722	5.98572
																	0.969951	8.82236
																	0.73828	9.61432
																	-7.66758	-5.69603
																cell23	0	0
																	-3.14807	-1.05756
																	-3.82775	-2.07435
																	-3.53982	-4.28418
																	-3.73655	-1.84333
																	-3.44446	-3.10112
																	-3.2865	-6.33672
																	-8.24751	-4.92983
																	-10.0359	-4.64111
																	-10.6404	-3.55017
																	-11.6416	-4.89164
																	-2.07297	-4.28418
																cell24	0	0
																	3.88043	1.9026
																	2.79575	2.24904
																	7.12556	-0.351265
																	3.35801	2.60041
																	3.47981	2.46252
																	7.35311	-0.111715
																	9.05425	1.65424
																	9.5669	2.04023
																	11.0679	1.67908
																	9.94934	1.18191
																	7.78301	-6.59865
																cell25	0	0
																	2.04438	-0.582625
																	1.11941	-0.541602
																	2.32683	0.26225
																	1.7699	-0.232512
																	1.08875	-0.455785
																	2.25994	0.937829
																	3.73647	-0.593222
																	3.96163	-1.51025
																	5.04713	-0.830865
																	5.35996	-0.817364
																	-4.05447	-2.19762
																cell26	0	0
																	0.561166	0.121117
																	3.31838	1.78469
																	7.11806	2.72133
																	1.35019	0.125175
																	4.21749	1.52675
																	8.19482	2.35671
																	6.74935	2.20898
																	8.05297	0.464318
																	8.19263	-1.38147
																	9.9439	-1.276
																	-6.62567	-6.01453
																cell27	0	0
																	10.2102	13.1953
																	5.53986	2.21808
																	6.09912	9.72242
																	11.5339	14.0575
																	12.7729	14.4378
																	5.24495	10.3905
																	8.02885	13.0643
																	6.04609	14.7561
																	5.7797	13.5932
																	6.32883	15.057
																	10.5417	13.3683
																cell28	0	0
																	2.93387	-2.28681
																	3.198	-2.47856
																	4.2957	-1.9981
																	2.97239	-2.43794
																	3.30481	-2.08113
																	4.57295	-2.03021
																	4.24364	-1.23553
																	1.1531	-4.42309
																	2.43036	-2.8672
																	0.411985	-2.37792
																	-3.95949	-2.09307
																cell29	0	0
																	-3.52443	-0.108472
																	-3.39693	0.0951676
																	-3.82161	0.692552
																	-3.90319	-0.534566
																	-3.02682	-0.82663
																	-3.45834	-1.52031
																	-8.04945	-1.75995
																	-9.24842	-1.73822
																	-9.50934	-2.25975
																	-9.63538	-2.6942
																	0.121086	-6.36084
																cell30	0	0
																	-4.56653	2.217
																	-3.61207	4.37303
																	-5.23424	5.23784
																	-3.54343	5.61403
																	-3.21586	5.83161
																	-4.63118	6.77446
																	-1.91427	4.22902
																	-2.55288	4.26848
																	-16.9739	7.60962
																	-7.15786	5.3384
																	-6.70762	-2.34915
																cell31	0	0
																	-3.43921	3.03054
																	-3.62622	2.56755
																	-3.74921	2.16495
																	-3.30157	1.89678
																	-3.98516	1.20536
																	-4.18505	0.771251
																	-9.8067	1.49253
																	-10.5866	1.38468
																	-10.7441	1.52533
																	-10.7052	-0.214919
																	-0.178906	-5.39787
																cell32	0	0
																	-1.71923	0.728136
																	-0.716852	-0.44712
																	-1.07551	1.37629
																	-1.03617	-0.245201
																	0.496959	-1.78887
																	0.692157	-1.01265
																	-1.2314	-2.10971
																	-1.20146	-1.99556
																	-1.98472	-1.98379
																	-1.96185	-2.36843
																	-3.64072	-3.42805
																cell33	0	0
																	1.41761	-0.711752
																	-0.230586	0.639849
																	-0.163758	0.481925
																	1.37214	-0.475883
																	0.12983	0.775178
																	-0.212074	0.744168
																	0.0791579	0.497174
																	0.841641	-0.577907
																	0.612257	-0.487921
																	-0.0822767	0.0894361
																	-3.52742	-2.91818
																cell34	0	0
																	0.105091	-1.66598
																	0.595298	-1.22822
																	0.216727	-1.58762
																	0.037734	-1.60097
																	0.933764	-1.31791
																	0.553947	-1.97939
																	-5.72195	-1.9263
																	-10.4646	-3.71923
																	-8.67544	-2.83321
																	-14.8507	-1.31861
																	-4.68619	-4.26985
																cell35	0	0
																	-2.11674	1.7204
																	-1.64337	1.50347
																	-0.787878	2.8874
																	-2.62635	2.78499
																	-1.08273	2.15693
																	-1.31896	3.46193
																	0.923563	3.74388
																	2.85331	3.60825
																	4.68593	4.88354
																	5.582	6.09396
																	-4.61483	-3.81655
																cell36	0	0
																	-4.40243	0.43877
																	-3.45281	3.08454
																	-7.49301	13.2322
																	-3.5001	3.04701
																	-2.92684	4.53676
																	-7.4564	14.5918
																	-8.17761	15.0875
																	-10.1827	17.4504
																	-8.14665	19.1864
																	-7.24858	21.3356
																	0.704827	23.1861
																cell37	0	0
																	0.600058	-4.35664
																	0.325566	-1.93893
																	-0.11452	-0.961833
																	1.10065	-3.38835
																	1.06576	-1.12662
																	1.23225	-0.691069
																	7.89507	2.88233
																	6.42956	1.32583
																	6.46004	1.78339
																	7.71436	0.620487
																	-7.42318	-5.73358
																cell38	0	0
																	-1.66094	3.0993
																	-2.43947	2.52178
																	-0.392414	0.614989
																	-1.57453	3.65361
																	-1.86463	2.56349
																	0.259927	0.180019
																	2.8921	2.04676
																	3.36334	0.411284
																	7.16447	-1.66633
																	6.69724	1.05653
																	11.0909	-14.5556
																cell39	0	0
																	-2.89967	-2.79432
																	-3.86099	-4.90642
																	-0.0864873	-4.26099
																	-5.68921	-2.71547
																	-5.66678	-4.6768
																	-2.16854	-5.04168
																	1.10531	-5.62011
																	0.086532	-4.05356
																	-2.47814	-4.58788
																	-2.27382	-5.49174
																	-4.52482	-3.07067
																cell40	0	0
																	-3.61389	1.12822
																	-5.70983	-3.45339
																	-5.34766	-2.93948
																	-3.5078	-0.0432782
																	-5.08071	-4.39788
																	-4.56115	-3.82802
																	1.15385	-1.85779
																	2.64552	-3.57541
																	4.28438	-4.1172
																	3.98086	-4.18971
																	-10.078	-7.45045
																cell41	0	0
																	-3.62697	-3.93842
																	-2.38123	-4.88096
																	-4.16208	-3.68872
																	-3.05139	-3.80344
																	-1.35194	-4.46509
																	-3.25838	-1.62963
																	-0.113028	-2.31393
																	0.277843	-5.14996
																	1.80366	-4.32482
																	2.00244	-3.13312
																	-8.77296	-6.68824
																cell42	0	0
																	-1.97099	-3.28192
																	-1.25093	-3.97907
																	-5.14048	-7.68309
																	-1.61734	-3.78044
																	-0.992997	-4.87744
																	-3.71296	-8.64328
																	-10.2025	-9.97896
																	-8.14483	-7.51395
																	-8.91425	-7.54219
																	-10.312	-8.74572
																	-2.14591	-2.95513
																cell43	0	0
																	0.228635	-2.89401
																	-2.09345	-0.890918
																	-4.30666	-0.426443
																	0.673875	-1.55746
																	-2.54468	-0.689782
																	-4.89769	1.09386
																	-3.57555	-0.828404
																	-2.02384	-0.544769
																	-1.79054	-0.177043
																	-1.88426	0.539713
																	-4.79289	-2.71709
																cell44	0	0
																	0.120969	2.9281
																	3.86608	0.942658
																	3.66013	-0.35552
																	0.788074	4.96645
																	4.1855	2.2065
																	4.53136	0.125822
																	4.92294	0.869327
																	5.04032	0.49607
																	5.67769	-1.55526
																	6.43791	-1.70552
																	-2.71546	0.158171
																cell45	0	0
																	-2.63945	1.03183
																	-1.53701	0.398872
																	-4.06297	-0.834
																	-2.50684	0.267279
																	-1.52537	0.323664
																	-3.96444	-0.398751
																	-0.545969	-1.56915
																	0.655199	-0.919737
																	-0.341718	-0.173708
																	0.783582	1.98032
																	-6.42354	-1.79675
																cell46	0	0
																	0.912615	3.83381
																	2.32629	1.52087
																	10.2446	4.71069
																	-1.52325	1.07946
																	1.54323	0.882798
																	9.21049	2.64873
																	-3.11725	-3.54963
																	-3.53202	-2.83118
																	-5.42582	-3.86537
																	-6.80574	-5.48919
																	3.3081	-3.36227
																cell47	0	0
																	0.804927	-1.36652
																	-0.713435	0.455719
																	-1.71924	0.79036
																	1.04813	0.158527
																	-0.00908353	1.83691
																	-2.00361	2.76131
																	-0.878738	1.61729
																	-1.15333	0.288243
																	-1.48566	1.3728
																	-1.29985	1.76088
																	-5.16782	-2.42877
																cell48	0	0
																	-10.4018	7.92483
																	-0.906301	6.98997
																	-2.42903	5.54807
																	2.24681	5.5176
																	-0.613504	7.92651
																	-2.20139	9.45547
																	-3.6102	3.10092
																	-4.2867	1.97469
																	-3.78757	2.63761
																	-2.99349	2.89726
																	-4.20227	-2.09863
																cell49	0	0
																	2.99409	-1.76022
																	4.60638	-3.36377
																	5.02753	-2.9194
																	3.70762	-2.13598
																	4.94616	-4.30012
																	5.82039	-10.1111
																	3.33341	0.924433
																	3.50421	-0.10333
																	6.62339	-1.01102
																	5.65793	0.36543
																	-7.49816	-5.08989
																cell50	0	0
																	0.601586	-2.91388
																	-0.241527	-2.25541
																	2.0755	-1.15648
																	-8.34968	-10.4744
																	-7.53221	-10.2328
																	-8.25256	-15.8384
																	-5.95768	-14.8301
																	-4.85525	-13.6887
																	-4.13976	-14.5438
																	-3.07397	-15.647
																	-8.05139	-20.9722
																cell51	0	0
																	-10.2177	0.523447
																	-10.6335	2.09284
																	-11.8635	3.34311
																	-9.01994	1.49875
																	-10.2416	2.63009
																	-11.4751	3.91588
																	-10.5681	3.38849
																	-10.2764	3.8067
																	-10.1649	3.72064
																	-9.72574	3.23395
																	-7.66575	-1.41863
																cell52	0	0
																	-2.76715	0.777747
																	-7.659	-1.08551
																	-8.25452	-0.261451
																	-3.03602	-0.0949132
																	-6.62403	-1.88673
																	-7.17878	-1.84533
																	-4.53477	-2.33268
																	-5.69152	-2.73368
																	-5.99615	-3.11323
																	-6.11961	-3.63334
																	-0.200284	-0.483584
																cell53	0	0
																	3.49488	-2.84549
																	1.60206	10.0568
																	0.589632	-7.61798
																	4.83145	-2.92484
																	2.90345	-4.05747
																	-1.22045	-6.35498
																	-0.0442427	-1.40756
																	-0.431133	-0.233638
																	1.01233	3.33913
																	1.16053	4.88009
																	-9.71967	6.06763
																cell54	0	0
																	-1.0746	0.203303
																	-2.19008	-0.170792
																	-2.93932	-1.17984
																	-1.44607	-0.471785
																	-2.85615	-1.04528
																	-4.42429	-2.52627
																	-7.42213	-4.22733
																	-7.50555	-3.84632
																	-10.013	-3.73683
																	-10.228	-3.21525
																	1.12461	-8.93381
																cell55	0	0
																	0.628278	4.12628
																	2.3759	5.07716
																	1.58773	6.86142
																	2.10104	4.54496
																	3.16811	5.49349
																	1.74257	7.016
																	6.51566	6.69213
																	8.04809	6.13003
																	9.56661	5.85463
																	11.3114	10.8998
																	8.85148	19.3254
																cell56	0	0
																	-4.30834	2.24643
																	-4.67598	3.49965
																	-4.26877	4.70188
																	-3.19372	1.43718
																	-4.97678	3.27136
																	-4.70646	4.12247
																	-9.91491	11.754
																	-7.27789	9.19467
																	-8.73201	14.0488
																	-12.955	12.158
																	-5.43521	-1.10754
																cell57	0	0
																	-4.56314	2.32486
																	-4.78817	1.8927
																	-4.72697	1.30534
																	-2.15232	1.11436
																	-3.68574	-0.750304
																	-3.84542	-2.22871
																	-8.28282	-0.0846293
																	-9.67089	-0.226559
																	-8.68748	0.0437889
																	-9.26751	-0.253965
																	-0.317271	-5.48317
																cell58	0	0
																	2.92879	-0.515859
																	2.89429	0.267317
																	0.175141	0.645416
																	2.4493	0.433087
																	3.05615	0.998464
																	-0.230628	1.92774
																	3.42184	0.820476
																	3.39738	1.04674
																	1.56823	2.44295
																	1.49793	2.26675
																	-4.63714	-2.11091
																cell59	0	0
																	0.128099	-0.249646
																	0.335603	-0.0177077
																	-0.497764	0.776826
																	0.878604	-1.26653
																	1.38776	-1.12087
																	0.982681	-1.51532
																	-3.06976	-0.816656
																	-3.19461	-1.557
																	-3.8433	-0.824118
																	-4.5121	-2.28092
																	-4.49473	-3.33198
																cell60	0	0
																	-3.38172	5.79443
																	-6.33832	5.55847
																	-6.12445	5.68235
																	-4.64626	6.64704
																	-6.50365	6.06335
																	-6.12823	5.61451
																	-8.52253	7.41886
																	-9.18797	8.30343
																	-10.8418	9.29364
																	-12.5008	9.37741
																	-3.82447	-4.33369
																cell61	0	0
																	-2.437	-1.85543
																	-0.689723	-0.53324
																	0.909885	0.748344
																	-2.40705	-2.97828
																	-0.379431	-1.71833
																	1.95898	-0.946177
																	-4.06616	-3.4157
																	-4.68744	-2.56173
																	-6.08351	-3.31559
																	-6.04987	-2.67411
																	0.381689	-1.0964
																cell62	0	0
																	-1.58681	1.04594
																	-0.338031	0.43914
																	-0.750046	-0.804272
																	-1.0045	0.199504
																	0.555756	-0.786102
																	0.580016	-2.78557
																	-2.41515	-2.68221
																	-3.13159	-2.68918
																	-3.92027	-2.19357
																	-3.57116	-2.67056
																	-1.81978	-1.75406
																cell63	0	0
																	-2.9026	0.715448
																	-1.52878	0.416382
																	-1.84066	-0.0883225
																	-1.81243	0.115346
																	-0.292746	-0.750863
																	-0.160864	-1.9048
																	-1.92405	-4.61549
																	-2.01889	-4.33664
																	-3.20745	-3.19602
																	-3.26073	-3.26369
																	-3.02745	-2.71851
																cell64	0	0
																	0.791964	-2.53213
																	1.32685	-2.22355
																	0.527879	-2.26488
																	0.729935	-2.5881
																	1.68262	-2.39987
																	0.736071	-2.59614
																	-4.29668	-3.01521
																	-8.01416	-4.09585
																	-3.16775	-2.81927
																	-7.51788	-0.999267
																	-5.52476	-4.96161
																cell65	0	0
																	1.58149	-0.570351
																	2.63586	-1.15374
																	3.26902	-2.08472
																	2.46368	-2.11767
																	3.715	-2.6393
																	4.70806	-4.50306
																	2.44505	-8.38871
																	3.45103	-7.78308
																	3.2921	-5.32445
																	2.72477	-6.22028
																	-6.61705	-4.18862
																cell66	0	0
																	-1.32103	0.469676
																	-2.50055	-0.735904
																	-2.81974	-2.4129
																	-1.34298	0.815204
																	-2.7999	-0.664913
																	-3.24092	-1.87382
																	-2.4709	-4.78384
																	-3.13617	-8.08477
																	0.140424	-8.53745
																	-3.58348	-7.73305
																	-4.05001	-2.13832
																cell67	0	0
																	0.233387	-1.99629
																	1.6816	0.589341
																	0.276104	-0.311426
																	-0.242449	-2.94872
																	-0.00656927	2.20728
																	0.436418	-0.279361
																	4.2459	-1.19737
																	3.79901	-2.04369
																	4.37245	0.96761
																	6.14824	1.99784
																	-6.92751	-2.99
																cell68	0	0
																	-0.743485	-0.430652
																	-0.854336	-1.40415
																	1.87734	-2.1943
																	-0.713879	0.742402
																	-0.640587	0.265904
																	1.45084	-0.712027
																	3.62739	-0.372276
																	3.13327	1.65409
																	1.90688	2.36859
																	1.70075	2.67663
																	-5.85038	-1.91385
																cell69	0	0
																	-2.75938	3.52905
																	-2.25715	3.14693
																	-3.12123	4.75276
																	-3.38801	2.92812
																	-3.13101	2.93751
																	-3.02075	2.76818
																	-13.5525	-2.05836
																	-14.7643	-2.24608
																	-14.3889	-2.74298
																	-13.3772	-4.56907
																	3.1792	-3.81228

## Sheet: Figure S15
Figure S15b											Figure S15c					Figure S15d
		1.34275	1.30184	1.28288	1.45765	1.37926	1.31571	1.44184	1.58454	1.45007								pmole	s.d.
		1.10307	1.04506	1.07609	1.30259	1.24125	1.31102	1.19826	1.19517	1.23077				% cell uptake count			siRNA	12.79	0.5
		1.14608	1.00141	1.05938	1.25711	1.13909	1.18329	1.04689	1.04339	1.01814		SaBeH					SaBeH CR1	1.57	0.22
		1.01872	1.02743	0.920526	1.13548	1.16233	1.14945	1.14961	1.11135	1.06977		none	average	100			SaBeH CR2	0.58	0.39
		1.08056	1.05119	0.974826	1.05953	1.04612	0.975032	1.0562	1.0521	1.18489			std	10.9786
		0.93049	1.05236	1.02905	0.994059	0.972182	0.964796	1.01064	1.03601	0.867814
		0.935775	1.06782	0.99641	0.945608	1.02537	1.02902	1.12416	1.17241	1.32908		NH4Cl	average	72.0383
		0.844884	1.01557	0.954938	0.793352	0.913816	0.874036	1.07197	1.15394	0.963311			std	8.20863
												Baf A1	average	99.1763
													std	12.0474		Uncropped scan of the blot used in Figure S15e
		1.01475	1.0511	1.09998	1.17101	1.03179	1.12191	1.16431	1.33036	1.38056
		1.15692	1.09779	1.1893	1.21513	1.20151	1.27411	1.24579	1.32127	1.32483		NaN3	average	49.7514
		1.08775	1.04434	1.05442	1.17049	1.14953	1.1344	1.23456	1.23062	1.18583			std	10.7781
		1.01707	1.02235	1.00476	1.08039	1.02296	1.21253	1.2069	1.17558	1.11346
		1.01876	0.982258	1.00228	1.12759	0.957217	1.05788	1.15458	1.14037	1.14308		HAL0
		0.957523	1.01446	1.02747	1.05964	0.9433	0.903961	1.15125	1.12845	1.03661		none	average	100
		0.985841	1.04986	0.964299	0.985091	0.960193	1.05472	1.06195	1.16297	1.1636			std	8.90295
		1.03312	0.977502	0.943039	0.54121	0.50665	0.560932	1.09385	1.1125	0.939821
												NH4Cl	average	98.3675
													std	2.48274
		1.05826	1.09336	1.0827	1.13347	1.09158	1.10987	1.16116	0.903486	1.12314		Baf A1	average	80.1826
		0.985015	1.01931	1.07433	1.15954	1.16504	1.19076	1.14559	1.0397	1.15008			std	1.68573
		1.01739	0.969496	1.0408	1.10916	1.09898	1.10795	1.11766	1.05936	1.01108
		0.92111	0.995576	1.01055	1.04	1.03263	1.06667	1.12765	1.04991	0.961045		NaN3	average	18.1511
		0.94859	0.967629	1.00423	1.0366	0.930481	0.982846	1.06966	1.02755	1.03602			std	8.63094
		0.913072	1.02859	1.00934	0.97681	0.950708	0.965643	1.07941	1.02002	0.875265
		1.00646	1.02376	0.969774	1.00027	0.933914	1.06581	1.04586	1.06255	1.11871		LF
		0.811278	0.956576	0.866806	0.403628	0.382112	0.462154	1.00845	1.04259	0.90097		none	average	100
													std	16.7376
		3 h siRNA			3 h pDNA
												NH4Cl	average	63.2547
CR2		107.474	2.90295		128.495	3.80799							std	13.1601
CR4		106.896	7.28074		119.316	5.96244
CR8		98.8892	5.93674		114.909	1.3431						Baf A1	average	59.5091
CR16		103.553	5.45817		102.689	4.5412							std	27.9171
none		100	6.60933		100	4.714						NaN3	average	70.8585
LF		93.8465	8.65282		86.0401	6.13788							std	32.5781
		24 h siRNA			24 h pDNA
CR2		114.8	4.6403		123.025	3.85892
CR4		106.217	2.27199		115.147	1.81235
CR8		101.472	0.902649		110.53	9.72082
CR16		100.11	1.82809		104.756	8.56535
none		100	4.45032		100	4.89934
LF		98.4553	4.54511		53.6264	2.74773
		48 h siRNA			48 h pDNA
CR2		102.622	4.50574		117.178	1.66656
CR4		100.923	3.63438		110.536	0.556044
CR8		97.5746	4.79052		104.643	1.7907
CR16		97.3483	2.82789		98.3309	5.30611
none		100	2.75686		100	6.595
LF		87.822	7.33186		41.5965	4.14223
